# Supplementary material for: MassARRAY multigene screening combined with LDL-C and sdLDL-C detection for more favorable outcomes in type 2 diabetes mellitus therapy
Source: BMC Med Genomics. 2021 Mar 17;14:83. doi: 10.1186/s12920-021-00937-8 (PMC7972339; doi:10.1186/s12920-021-00937-8)
Supplement: Supplementary file 1 — Additional file 1. Cohort baseline and LDL monitoring results. I) The baseline information of our cohort. II) The LDL baseline of patients before drug treatment. III) The LDL level of patients after drug treatment [file 12920_2021_937_MOESM1_ESM.xlsx]

## Sheet: 2021.02.04 Additional file 1_Co
Supplementary Materials 1: MassARRAY multigene screening combined with LDL-C and sdLDL-C detection for more favorable outcomes in type 2 diabetes mellitus therapy Yong Tian1, Junhong Wang1, Yanxiao Liu1, Xiangguang Luo2, Ziying Yao2, Xinjun Wang2,4, Yuanyuan Zhang5, Cheng Xu2* and Xiaoyu Zhao2,3* 1 Department of endocrinology and metabolism, Pingdingshan People’s Hospital No.1, Pingdingshan, Chin…
Patients	Age-ranges	Body mass index (kg/m2)	FBG （mmol/L）	Medication	TC （mmol/L）	TG （mmol/L）	HDL-C （mmol/L）	LDL-C （mmol/L）	LDL-1（mg/dL）	LDL-2（mg/dL）	LDL-3（mg/dL）	LDL-4（mg/dL）	LDL-5（mg/dL）	LDL-6（mg/dL）	LDL-7（mg/dL）	Medication	LDL-1（mg/dL）	LDL-2（mg/dL）	LDL-3（mg/dL）	LDL-4（mg/dL）	LDL-5（mg/dL）	LDL-6（mg/dL）	LDL-7（mg/dL）
S1	31-40	22.68	5.09	Before treatment	7.76	3.34	2.77	3.28	20	24	23	13	1	0	2	After treatment	40	36	6	0	0	0	0
S2	61-70	25.22	4.18	Before treatment	4.18	1.4	1.17	2.71	42	39	13	2	0	0	0	After treatment	36	32	9	0	0	0	0
S3	71-80	24.38	7.36	Before treatment	4.96	1.69	1.87	2.5	25	22	6	1	0	0	0	After treatment	35	14	3	0	0	0	0
S4	41-50	27.78	7.13	Before treatment	5.33	1.01	1.5	3.46	40	35	12	2	0	0	0	After treatment	34	24	5	0	0	0	0
S5	31-40	27.55	12.9	Before treatment	6.02	10.22	0.92	1.44	12	13	13	14	6	0	0	After treatment	33	28	9	0	0	0	0
S6	41-50	24.57	8.91	Before treatment	4.87	1.97	1.24	3.09	21	26	19	9	0	0	0	After treatment	31	16	0	0	0	0	0
S7	41-50	28.09	11.22	Before treatment	5.48	5.37	0.72	2.88	12	16	16	8	1	0	0	After treatment	31	26	8	2	0	0	0
S8	61-70	23.88	6.23	Before treatment	2.81	1.06	0.91	1.49	9	17	13	5	0	0	0	After treatment	31	25	8	0	0	0	0
S9	51-60	25.71	8.16	Before treatment	4.81	1.46	0.89	3.51	37	33	13	0	0	0	0	After treatment	30	18	15	5	0	0	0
S10	51-60	24.84	6.33	Before treatment	4.18	2.13	1.35	2.79	33	33	11	2	0	0	0	After treatment	30	25	8	0	0	0	0
S11	51-60	25.95	6.68	Before treatment	4.74	5.18	0.81	2.01	9	10	10	8	2	0	0	After treatment	30	29	11	4	0	0	0
S12	41-50	22.02	7.02	Before treatment	4.39	1.63	1.41	2.71	47	25	6	1	0	0	0	After treatment	28	16	3	1	0	0	0
S13	41-50	21.72	7.22	Before treatment	5.93	1.79	1.41	3.79	23	25	10	0	0	0	0	After treatment	28	12	5	0	0	0	0
S14	81-90	23.18	6.56	Before treatment	4.76	2.93	0.85	2.76	8	10	9	12	12	2	0	After treatment	27	26	12	4	0	0	0
S15	41-50	27.76	14.99	Before treatment	4.71	0.95	1.14	3.26	47	33	8	0	0	0	0	After treatment	26	21	6	0	0	0	0
S16	51-60	19.61	8.55	Before treatment	5.74	1.34	1.42	3.81	35	37	16	0	0	0	0	After treatment	26	25	12	1	0	0	0
S17	61-70	22.86	11.96	Before treatment	4.64	1.43	1.65	2.36	34	37	7	0	0	0	0	After treatment	26	12	0	0	0	0	0
S18	61-70	25.95	9.68	Before treatment	4.04	2.64	1.2	2.26	13	16	12	5	0	0	0	After treatment	26	15	9	1	0	0	0
S19	61-70	21.62	10.74	Before treatment	5.14	0.71	2.12	2.71	59	37	4	0	0	0	0	After treatment	25	20	3	0	0	0	0
S20	71-80	24.92	6.75	Before treatment	6.36	2.13	1.98	3.77	33	37	21	11	7	3	0	After treatment	25	26	12	1	0	0	0
S21	51-60	21.3	9.05	Before treatment	4.93	1.87	1.12	2.9	33	32	7	1	0	0	0	After treatment	25	20	6	0	0	0	0
S22	71-80	25.35	4.27	Before treatment	4.25	0.63	0.91	2.93	30	33	12	3	0	0	0	After treatment	25	18	7	0	0	0	0
S23	41-50	28.22	8.76	Before treatment	5.77	1.73	1.3	3.9	29	35	21	7	1	0	0	After treatment	25	30	20	4	0	0	0
S24	51-60	23.18	8.28	Before treatment	3.36	0.71	1.38	1.66	28	31	16	4	0	0	0	After treatment	25	20	14	1	0	0	0
S25	41-50	23.18	5.19	Before treatment	3.64	1.15	1.41	1.71	27	22	5	0	0	0	0	After treatment	25	20	4	0	0	0	0
S26	81-90	27.94	4.68	Before treatment	4.97	2.01	1.19	3.21	22	26	13	2	0	0	0	After treatment	25	19	12	1	0	0	0
S27	51-60	25.15	5.13	Before treatment	6.07	2.04	1.38	4.14	20	22	14	7	0	0	0	After treatment	25	20	16	2	0	0	0
S28	41-50	25.28	8.52	Before treatment	5.98	8.57	0.82	2.48	14	17	14	16	12	2	0	After treatment	25	22	8	5	0	0	0
S29	61-70	30.78	6.77	Before treatment	4.4	1.94	0.99	2.47	12	26	28	15	2	0	0	After treatment	25	21	12	3	0	0	0
S30	61-70	28.69	8.98	Before treatment	3.5	1.75	0.86	3.38	30	29	10	2	0	0	0	After treatment	24	23	9	0	0	0	0
S31	61-70	23.39	14.38	Before treatment	5.69	1.47	1.31	3.59	24	32	17	1	0	0	0	After treatment	24	20	8	0	0	0	0
S32	61-70	31.56	5.55	Before treatment	5.21	1.32	0.74	2.56	14	17	9	3	0	0	0	After treatment	24	36	22	4	0	0	0
S33	31-40	22.09	7.5	Before treatment	4.48	0.87	1.48	2.67	29	21	3	0	0	0	0	After treatment	23	20	4	0	0	0	0
S34	61-70	30.48	7.81	Before treatment	6.4	5.62	0.77	3.21	18	15	9	3	0	0	0	After treatment	23	19	10	3	0	0	0
S35	41-50	27.81	14.18	Before treatment	7	6	1.23	3.49	15	20	19	26	11	0	0	After treatment	23	40	27	9	0	0	0
S36	81-90	28.34	6.59	Before treatment	2.66	0.81	0.81	1.52	6	21	15	4	0	0	0	After treatment	23	15	6	1	0	0	0
S37	51-60	23.72	7.73	Before treatment	4.1	1.23	1.1	2.3	34	40	19	2	0	0	0	After treatment	22	19	10	2	0	0	0
S38	71-80	19.71	8.6	Before treatment	4.5	1.43	1.17	2.85	26	29	8	2	0	0	0	After treatment	22	12	2	0	0	0	0
S39	41-50	27.68	12.54	Before treatment	5.74	4.28	0.97	3.27	34	49	25	0	0	0	0	After treatment	21	18	6	0	0	0	0
S40	51-60	21.55	6.56	Before treatment	6.89	1.56	1.6	4.77	27	23	22	18	0	0	0	After treatment	21	15	8	1	0	0	0
S41	41-50	23.73	9.4	Before treatment	5.86	1.61	1.15	3.88	23	32	15	0	0	0	0	After treatment	21	8	14	3	0	0	0
S42	51-60	23.67	5.81	Before treatment	5.1	1.16	1.51	3.27	23	26	14	3	0	0	0	After treatment	21	22	6	0	0	0	0
S43	61-70	29.38	4.45	Before treatment	4.35	1.31	1.24	2.45	20	29	18	3	0	0	0	After treatment	21	25	10	0	0	0	0
S44	41-50	27.81	9.66	Before treatment	4.67	1.82	1.02	3.2	16	21	22	16	5	0	0	After treatment	21	25	21	9	0	0	0
S45	41-50	24.38	7.75	Before treatment	6.09	1.53	1.17	4.19	29	37	27	13	0	0	0	After treatment	20	22	12	1	0	0	0
S46	41-50	30.45	12.1	Before treatment	7.3	6.91	1.1	1.92	28	29	10	2	0	0	0	After treatment	20	18	6	0	0	0	0
S47	81-90	25.95	5.03	Before treatment	4.74	1.13	1.11	3.33	26	33	19	2	0	0	0	After treatment	20	19	13	2	0	0	0
S48	51-60	29.07	10.94	Before treatment	4.8	1.66	1.07	3.31	26	26	11	2	0	0	0	After treatment	20	18	5	0	0	0	0
S49	61-70	30.78	6.36	Before treatment	6.29	2.11	1.21	4.27	26	32	15	1	0	0	0	After treatment	20	21	6	1	0	0	0
S50	51-60	26.15	6.25	Before treatment	3.95	1.21	1.37	2.3	25	27	16	6	2	2	3	After treatment	20	22	12	3	0	0	0
S51	41-50	33.08	16.12	Before treatment	6.35	2.83	1.11	4.42	25	21	16	10	0	0	0	After treatment	20	14	6	0	0	0	0
S52	51-60	24.69	11.87	Before treatment	4.27	1.12	0.96	2.83	24	43	15	1	0	0	0	After treatment	20	15	10	6	0	0	0
S53	41-50	30.65	15.49	Before treatment	4.33	1.35	1.07	2.96	23	25	15	6	0	0	0	After treatment	20	22	10	0	0	0	0
S54	61-70	22.49	11.59	Before treatment	2.71	1.85	0.77	1.4	22	21	4	0	0	0	0	After treatment	20	20	5	0	0	0	0
S55	51-60	25.88	8.16	Before treatment	4.15	3.84	0.82	2.31	22	28	15	4	0	0	0	After treatment	20	25	10	0	0	0	0
S56	51-60	30.42	7.92	Before treatment	4.04	1.39	0.94	2.51	21	24	10	1	0	0	0	After treatment	20	18	6	0	0	0	0
S57	61-70	28.41	4.87	Before treatment	4.69	1.54	1.05	3.17	20	22	7	0	0	0	0	After treatment	20	21	6	0	0	0	0
S58	51-60	27.01	6.58	Before treatment	5.78	3.79	1.12	3.67	20	32	23	6	0	0	0	After treatment	20	31	20	6	0	0	0
S59	71-80	29.71	8.55	Before treatment	3.85	1.19	1.02	2.15	19	22	15	7	2	0	0	After treatment	20	15	8	1	0	0	0
S60	71-80	25.95	14.15	Before treatment	3.9	2.08	0.51	2.52	15	25	17	4	0	0	0	After treatment	20	18	12	1	0	0	0
S61	61-70	29.05	4.36	Before treatment	3.66	1.71	0.97	1.84	15	20	6	0	0	0	0	After treatment	20	14	0	0	0	0	0
S62	61-70	28.09	8.45	Before treatment	4.02	1.5	1.21	2.26	13	21	15	1	0	0	0	After treatment	20	15	6	0	0	0	0
S63	51-60	27.78	8.13	Before treatment	4.07	3.29	0.76	1.75	13	21	15	2	0	0	0	After treatment	20	15	4	0	0	0	0
S64	71-80	24.56	10.84	Before treatment	2.66	1.46	0.82	1.24	4	14	11	3	0	0	0	After treatment	20	9	0	0	0	0	0
S65	71-80	19.53	6.45	Before treatment	2.23	0.61	0.75	1.28	2	16	15	6	0	0	0	After treatment	20	15	8	0	0	0	0
S66	61-70	24.74	5.63	Before treatment	5.46	1.56	1.67	2.94	28	32	20	6	2	0	0	After treatment	19	15	10	2	0	0	0
S67	31-40	30.48	7.85	Before treatment	5.84	1.96	1.12	3.97	22	24	28	37	23	0	0	After treatment	19	20	8	2	0	0	0
S68	41-50	33.46	13.12	Before treatment	6.16	2.64	1.08	4.1	21	28	22	10	2	0	0	After treatment	19	20	10	2	0	0	0
S69	51-60	22.77	13.48	Before treatment	4.07	1.26	1.34	2.26	21	23	10	2	0	0	0	After treatment	19	15	6	0	0	0	0
S70	41-50	26.77	11.36	Before treatment	4.96	2.41	1.09	3.29	18	20	18	16	6	0	0	After treatment	19	21	15	1	0	0	0
S71	61-70	25.53	5.81	Before treatment	3.63	2.51	0.99	1.81	9	13	11	5	0	0	0	After treatment	19	20	12	6	0	0	0
S72	31-40	34.06	17.96	Before treatment	5.47	7.44	0.91	1.87	9	12	8	5	0	0	0	After treatment	19	21	16	8	1	0	0
S73	41-50	22.31	13.63	Before treatment	4.86	2.05	0.96	3.16	30	36	15	1	0	0	0	After treatment	18	14	7	0	0	0	0
S74	51-60	24.91	7.95	Before treatment	5.47	1.08	1.64	3.14	29	30	8	0	0	0	0	After treatment	18	15	3	0	0	0	0
S75	61-70	27.74	9.34	Before treatment	4.83	1.28	1.68	2.61	22	27	15	2	0	0	0	After treatment	18	20	9	1	0	0	0
S76	51-60	27.68	8.47	Before treatment	6.03	3.13	0.87	3.59	15	27	22	8	0	0	0	After treatment	18	47	29	5	0	0	0
S77	41-50	30.37	7.99	Before treatment	4.84	3.26	0.83	2.54	12	18	20	15	6	0	0	After treatment	18	12	9	1	0	0	0
S78	51-60	20.57	12.68	Before treatment	6.2	1.52	1.22	4.21	45	57	28	6	0	0	0	After treatment	17	30	11	1	0	0	0
S79	51-60	26.57	6.74	Before treatment	5.19	1.64	1.3	2.86	25	20	6	2	1	0	0	After treatment	17	15	2	0	0	0	0
S80	71-80	23.31	9.08	Before treatment	3.79	0.67	1.57	1.82	21	10	4	2	0	0	0	After treatment	17	15	4	0	0	0	0
S81	41-50	25.69	5.23	Before treatment	5.89	2.41	1.25	3.95	17	24	17	9	0	0	0	After treatment	17	20	6	0	0	0	0
S82	61-70	24.22	7.12	Before treatment	3.54	1.15	0.84	2.15	16	20	9	3	0	0	0	After treatment	17	20	6	0	0	0	0
S83	51-60	28.41	8.95	Before treatment	4.71	3.56	1.18	2.4	14	18	16	12	2	0	0	After treatment	17	20	6	1	0	0	0
S84	51-60	28.34	7.84	Before treatment	4.41	1.42	1.32	2.27	12	16	19	18	5	0	0	After treatment	17	24	9	0	0	0	0
S85	31-40	20.91	11.48	Before treatment	5.99	1.11	1.68	3.99	46	42	21	5	0	0	0	After treatment	16	22	11	4	0	0	0
S86	31-40	22.72	6.14	Before treatment	7.5	0.83	1.46	5.7	38	42	24	5	0	0	0	After treatment	16	25	14	3	0	0	0
S87	71-80	22.21	4.7	Before treatment	3.63	0.93	1.17	2.08	18	14	3	0	0	0	0	After treatment	16	12	3	0	0	0	0
S88	61-70	30.67	6.85	Before treatment	5.17	3.19	1.12	2.67	14	20	16	7	0	0	0	After treatment	16	12	5	0	0	0	0
S89	31-40	18.5	5.66	Before treatment	3.81	1.96	1.01	2.35	8	17	16	10	0	0	0	After treatment	16	26	20	10	5	2	0
S90	51-60	31.1	10.42	Before treatment	4.64	6.71	0.75	2.11	4	9	7	3	0	0	0	After treatment	16	5	1	0	0	0	0
S91	51-60	25.95	12.98	Before treatment	4.96	2.41	1	3.55	28	33	12	0	0	0	0	After treatment	15	20	8	0	0	0	0
S92	41-50	23.6	11.1	Before treatment	5.06	1.56	1.41	2.84	22	22	18	10	2	0	0	After treatment	15	12	6	1	0	0	0
S93	71-80	25.5	3.74	Before treatment	3.14	1.35	1.42	1.71	21	11	2	0	0	0	0	After treatment	15	10	3	0	0	0	0
S94	51-60	22.1	11.87	Before treatment	5.21	1.78	1.02	3.41	20	21	16	9	0	0	0	After treatment	15	13	0	0	0	0	0
S95	61-70	33.22	6.78	Before treatment	4.66	1.69	0.98	2.9	20	31	20	7	0	0	0	After treatment	15	18	10	4	0	0	0
S96	51-60	30.78	10.91	Before treatment	6.94	2.29	1.29	4.76	19	24	18	7	0	0	0	After treatment	15	21	6	1	0	0	0
S97	61-70	25.95	12.46	Before treatment	3.64	1.02	1.08	2.24	19	27	11	0	0	0	0	After treatment	15	14	6	0	0	0	0
S98	61-70	29.3	7.16	Before treatment	3.35	1.3	1.23	1.61	19	28	11	2	0	0	0	After treatment	15	10	3	0	0	0	0
S99	61-70	22.77	4.6	Before treatment	3.28	1.2	1.08	1.64	19	13	1	0	0	0	0	After treatment	15	10	2	0	0	0	0
S100	71-80	27.34	8.68	Before treatment	3.37	0.67	0.93	2.09	19	27	7	2	2	0	0	After treatment	15	12	6	0	0	0	0
S101	51-60	22.32	13.23	Before treatment	3.45	1.28	1.04	1.81	18	19	6	0	0	0	0	After treatment	15	18	5	0	0	0	0
S102	51-60	27.17	8.93	Before treatment	4.3	2.11	1.65	1.69	18	21	8	3	0	0	0	After treatment	15	20	6	0	0	0	0
S103	51-60	22.95	9.72	Before treatment	4.75	2.15	1.05	2.9	18	24	18	8	1	0	0	After treatment	15	20	10	2	0	0	0
S104	61-70	29.57	4.87	Before treatment	3.27	1.2	0.94	1.98	17	21	8	1	0	0	0	After treatment	15	16	6	0	0	0	0
S105	41-50	25.79	4.14	Before treatment	6.09	3.93	1.14	3.52	17	21	16	16	3	0	0	After treatment	15	20	13	2	0	0	0
S106	71-80	24.84	5.38	Before treatment	3.24	1.09	1.06	1.94	17	22	9	0	0	0	0	After treatment	15	20	5	0	0	0	0
S107	71-80	24.68	11.55	Before treatment	4.63	1.08	1.58	2.31	17	24	17	8	3	0	0	After treatment	15	17	14	5	0	0	0
S108	81-90	25.91	7.57	Before treatment	3.51	1.03	1.19	2.02	16	17	9	3	2	0	0	After treatment	15	12	8	1	0	0	0
S109	51-60	24.49	7.34	Before treatment	5.57	5.03	1.18	2.91	16	32	20	3	0	0	0	After treatment	15	12	1	0	0	0	0
S110	51-60	26.64	6.2	Before treatment	2.69	0.98	0.85	1.37	14	19	8	0	0	0	0	After treatment	15	14	6	0	0	0	0
S111	51-60	28.95	6.04	Before treatment	3.63	1.37	0.93	2.33	13	20	20	11	2	0	0	After treatment	15	18	10	1	0	0	0
S112	71-80	19.49	8.05	Before treatment	4	2.27	0.94	2.48	12	13	11	9	1	0	0	After treatment	15	12	10	2	0	0	0
S113	61-70	29.39	11.75	Before treatment	4.27	0.86	1.24	2.91	12	31	28	15	1	0	0	After treatment	15	6	0	0	0	0	0
S114	61-70	25.28	5.66	Before treatment	3.72	1.67	0.96	2.33	12	17	13	5	0	0	0	After treatment	15	9	3	0	0	0	0
S115	71-80	25.71	8.56	Before treatment	3.69	2.66	0.81	2.28	12	14	12	3	0	0	0	After treatment	15	12	8	0	0	0	0
S116	61-70	27.68	8.58	Before treatment	4.4	2.89	0.98	2.12	12	18	16	7	0	0	0	After treatment	15	12	5	0	0	0	0
S117	61-70	28.34	16.48	Before treatment	4.2	1.9	1.08	2.1	10	10	3	0	0	0	0	After treatment	15	12	3	0	0	0	0
S118	41-50	29.39	13.15	Before treatment	7.57	10.56	1.09	2.2	10	11	11	14	9	0	0	After treatment	15	18	6	0	0	0	0
S119	61-70	26.7	7.36	Before treatment	5.04	5.08	0.82	2	9	19	12	3	0	0	0	After treatment	15	12	6	0	0	0	0
S120	51-60	30.48	7.24	Before treatment	4.21	6.43	0.71	1.31	9	11	9	5	2	0	0	After treatment	15	18	5	1	0	0	0
S121	31-40	25.38	9.03	Before treatment	2.18	1.29	0.71	1.11	8	9	2	0	0	0	0	After treatment	15	12	0	0	0	0	0
S122	51-60	29.07	4.56	Before treatment	4.58	1.17	1.2	2.81	7	11	9	7	0	0	0	After treatment	15	10	5	0	0	0	0
S123	51-60	28.39	8.02	Before treatment	3.97	5.34	0.79	1.48	7	10	10	8	4	0	0	After treatment	15	12	9	1	0	0	0
S124	61-70	24.51	4.98	Before treatment	2.81	2.27	0.61	1.43	6	11	10	3	0	0	0	After treatment	15	10	2	0	0	0	0
S125	61-70	24.22	6.26	Before treatment	1.82	1.16	0.72	0.8	4	12	10	2	0	0	0	After treatment	15	8	3	0	0	0	0
S126	61-70	33.17	6.16	Before treatment	3.86	1.12	1.2	2.05	20	30	16	4	1	0	0	After treatment	14	16	8	2	0	0	0
S127	71-80	24.22	9.07	Before treatment	4.81	1.35	1.38	2.87	19	26	15	5	2	0	0	After treatment	14	20	9	1	0	0	0
S128	51-60	27.66	10	Before treatment	3.26	1.52	1.13	1.96	17	22	12	3	0	0	0	After treatment	14	12	6	0	0	0	0
S129	51-60	33.66	8.22	Before treatment	3.33	2.02	0.84	1.75	17	19	11	3	0	0	0	After treatment	14	16	9	0	0	0	0
S130	51-60	25.71	7.99	Before treatment	3.41	1.06	1.02	1.71	16	26	9	2	0	0	0	After treatment	14	18	6	0	0	0	0
S131	41-50	26.53	10.73	Before treatment	4.43	1.69	0.96	2.86	14	18	13	5	0	0	0	After treatment	14	26	21	5	0	0	0
S132	51-60	26.37	10.57	Before treatment	3.41	1.56	1.57	1.03	13	17	4	0	0	0	0	After treatment	14	12	4	0	0	0	0
S133	81-90	30.07	11.02	Before treatment	3.59	1.68	0.75	1.94	13	20	15	5	0	0	0	After treatment	14	20	13	4	0	0	0
S134	41-50	22.76	10.52	Before treatment	3.71	3.03	1.03	1.62	11	16	14	9	4	0	0	After treatment	14	12	8	1	0	0	0
S135	51-60	30.07	12.64	Before treatment	4.75	2.26	1.18	2.94	9	13	16	18	16	5	1	After treatment	14	12	8	1	0	0	0
S136	51-60	25.95	8.72	Before treatment	4.11	3.27	0.74	2.2	8	11	11	8	3	0	0	After treatment	14	12	8	0	0	0	0
S137	51-60	26.7	8.05	Before treatment	3.54	3.47	0.83	1.54	7	13	13	10	2	0	0	After treatment	14	13	7	0	0	0	0
S138	51-60	39.31	9.37	Before treatment	4.77	3.19	1.31	2.44	16	23	12	3	0	0	0	After treatment	13	20	7	0	0	0	0
S139	51-60	21.45	4.4	Before treatment	4.17	1.42	1.09	2.27	15	11	3	1	0	0	0	After treatment	13	10	0	0	0	0	0
S140	51-60	24.8	29.55	Before treatment	3.26	1.47	0.88	1.42	14	18	8	1	0	0	0	After treatment	13	16	2	0	0	0	0
S141	71-80	24.98	4.57	Before treatment	4.57	2.63	0.99	2.49	12	14	15	13	4	0	0	After treatment	13	15	6	0	0	0	0
S142	71-80	25.95	6.09	Before treatment	3.53	0.72	1.28	1.97	21	8	0	0	0	0	0	After treatment	12	9	0	0	0	0	0
S143	81-90	24.22	7.09	Before treatment	4.83	1.55	1	3.34	19	23	12	3	1	0	0	After treatment	12	17	11	2	0	0	0
S144	51-60	29.35	12.7	Before treatment	3.44	1.34	1.08	2.02	18	20	10	3	0	0	0	After treatment	12	20	8	0	0	0	0
S145	71-80	29.07	5.35	Before treatment	3.57	1.19	1.05	1.72	18	15	3	0	0	0	0	After treatment	12	8	1	0	0	0	0
S146	31-40	26.57	4.83	Before treatment	3.83	0.98	1.13	1.83	16	21	18	10	0	0	0	After treatment	12	15	12	2	0	0	0
S147	51-60	24.44	9.45	Before treatment	3.91	2.97	1.11	1.89	15	13	11	6	1	0	0	After treatment	12	10	10	1	0	0	0
S148	31-40	26.37	5.81	Before treatment	5.54	1.71	1.36	3.45	15	15	8	0	0	0	0	After treatment	12	10	0	0	0	0	0
S149	51-60	28.31	5.66	Before treatment	5.64	5.1	0.91	2.15	15	20	15	8	3	0	0	After treatment	12	14	8	1	0	0	0
S150	81-90	24.22	5.86	Before treatment	4	0.66	1.44	2.24	14	36	17	7	4	1	0	After treatment	12	20	14	3	0	0	0
S151	31-40	24.9	5.68	Before treatment	5.78	8.22	0.82	1.83	14	17	13	8	3	0	0	After treatment	12	15	8	2	0	0	0
S152	41-50	27.04	8.7	Before treatment	5.76	5.12	1.2	2.84	13	21	10	0	0	0	0	After treatment	12	22	6	0	0	0	0
S153	41-50	22.65	6	Before treatment	5.12	3.69	0.98	2.99	12	17	15	13	7	1	0	After treatment	12	15	13	6	0	0	0
S154	41-50	30.48	5.74	Before treatment	4.4	3.03	0.85	2.43	11	16	13	9	0	0	0	After treatment	12	10	2	0	0	0	0
S155	41-50	24.21	7.59	Before treatment	4.54	8.04	1.07	1.21	9	14	12	10	4	0	0	After treatment	12	11	8	1	0	0	0
S156	51-60	25.14	7.04	Before treatment	2.41	0.89	0.98	1.04	3	8	12	8	3	0	0	After treatment	12	14	10	2	0	0	0
S157	51-60	25.71	10.41	Before treatment	3.55	6.68	0.73	0.93	2	7	11	7	0	0	0	After treatment	12	10	3	0	0	0	0
S158	61-70	25.95	5.03	Before treatment	4.45	1.86	1.21	2.62	16	26	26	13	1	0	0	After treatment	11	15	14	16	12	1	0
S159	61-70	25.1	10.34	Before treatment	3.83	2.93	0.94	2.22	5	11	15	19	21	2	0	After treatment	11	13	12	13	6	0	0
S160	51-60	23.03	8.82	Before treatment	4.91	1.46	1.06	3.16	23	21	8	1	0	0	0	After treatment	10	5	1	0	0	0	0
S161	51-60	23.88	7.68	Before treatment	4.64	1.99	1.18	3.08	18	22	19	9	0	0	0	After treatment	10	9	6	0	0	0	0
S162	41-50	31.05	11.2	Before treatment	6.4	7.82	1.07	2.48	16	18	19	23	14	4	0	After treatment	10	14	9	2	0	0	0
S163	41-50	29.41	6.47	Before treatment	3.81	3.38	0.78	1.95	16	14	5	2	0	0	0	After treatment	10	9	1	0	0	0	0
S164	31-40	22.5	8.64	Before treatment	3.89	1.98	1.09	2.31	13	28	19	4	0	0	0	After treatment	10	18	11	2	0	0	0
S165	41-50	25.88	8.62	Before treatment	4.63	4.76	0.74	2.23	13	19	17	11	0	0	0	After treatment	10	9	5	0	0	0	0
S166	51-60	28.33	8.08	Before treatment	5.06	2.54	1.04	3.13	12	15	16	12	1	0	0	After treatment	10	12	9	2	0	0	0
S167	71-80	27.48	8.94	Before treatment	3.68	1.86	0.89	2.2	11	18	12	4	0	0	0	After treatment	10	16	8	0	0	0	0
S168	41-50	25.86	8.68	Before treatment	5.02	2.57	0.89	3.21	10	12	14	10	1	0	0	After treatment	10	13	8	3	0	0	0
S169	51-60	26.15	7.99	Before treatment	3.05	2.58	0.79	1.43	8	13	12	6	2	0	0	After treatment	10	14	9	1	0	0	0
S170	41-50	28.57	2.97	Before treatment	2.97	2.66	1.16	1.18	6	8	1	0	0	0	0	After treatment	10	6	1	0	0	0	0
S171	41-50	33.14	7.41	Before treatment	4.73	3.37	1.23	2.5	6	8	10	8	0	0	0	After treatment	10	11	9	3	0	0	0
S172	71-80	24.8	7.33	Before treatment	3.6	0.81	1.61	1.01	6	26	14	1	0	0	0	After treatment	10	14	7	0	0	0	0
S173	51-60	27.1	9.65	Before treatment	5.08	4.6	1.04	1.87	4	2	0	0	0	0	0	After treatment	10	8	1	0	0	0	0
S174	61-70	34.2	10.27	Before treatment	3.06	2.91	0.71	1.35	2	9	15	7	0	0	0	After treatment	10	8	1	0	0	0	0
S175	61-70	19.55	6.17	Before treatment	5.33	1.59	1.64	2.7	26	17	4	0	0	0	0	After treatment	9	16	15	8	0	0	0
S176	51-60	25.51	6.19	Before treatment	3.06	1.36	1.48	1.68	18	27	15	3	0	0	0	After treatment	9	16	2	1	0	0	0
S177	41-50	24.74	7.39	Before treatment	5.94	3.28	0.98	3.5	18	24	14	5	0	0	0	After treatment	9	22	19	6	0	0	0
S178	61-70	28.96	5.99	Before treatment	4.37	1.1	1.77	1.98	14	22	18	7	0	0	0	After treatment	9	10	6	0	0	0	0
S179	51-60	26.1	7.44	Before treatment	3.81	1.07	1.15	2.29	11	14	7	0	0	0	0	After treatment	9	12	7	0	0	0	0
S180	51-60	28.4	6.87	Before treatment	2.79	1.36	1.29	1.03	6	11	9	5	0	0	0	After treatment	9	10	6	0	0	0	0
S181	61-70	25.51	13.85	Before treatment	3.03	1.88	0.86	1.56	1	11	9	8	1	0	0	After treatment	9	19	11	2	0	0	0
S182	81-90	25.95	6.98	Before treatment	3.02	0.89	0.81	1.63	18	25	8	1	0	0	0	After treatment	8	17	11	4	2	1	0
S183	41-50	31.1	7.75	Before treatment	3.91	2.12	1.42	1.63	11	16	8	1	0	0	0	After treatment	8	6	1	0	0	0	0
S184	81-90	24.58	6.52	Before treatment	2.35	1.21	1.08	0.87	8	12	1	0		0	0	After treatment	8	15	2	0	0	0	0
S185	41-50	25.34	10.93	Before treatment	3.29	0.89	1.13	1.34	4	7	14	12	6	0	0	After treatment	8	18	20	9	0	0	0
S186	41-50	26.03	9.1	Before treatment	5.43	3.97	1.41	2.23	17	21	4	0	0	0	0	After treatment	7	12	6	0	0	0	0
S187	61-70	22.23	5.98	Before treatment	4.88	2.1	1.57	2.22	16	17	14	11	2	0	0	After treatment	7	13	9	6	2	0	0
S188	41-50	22.46	5.52	Before treatment	5.52	2.62	1.53	2.1	13	7	4	0	0	0	0	After treatment	7	10	3	0	0	0	0
S189	61-70	25.65	6.08	Before treatment	3.09	2.56	0.56	1.65	7	6	6	4	0	0	0	After treatment	7	6	5	0	0	0	0
S190	61-70	30.11	9.02	Before treatment	6.02	4.82	0.62	2.72	14	17	18	15	3	0	0	After treatment	6	7	4	0	0	0	0
S191	61-70	24.74	8.61	Before treatment	2.96	1.12	1.03	1.52	12	16	7	2	0	0	0	After treatment	6	9	8	3	0	0	0
S192	61-70	24.02	2.78	Before treatment	3.11	1.14	0.99	1.49	12	15	6	1	0	0	0	After treatment	5	10	12	16	7	0	0
S193	51-60	28.67	11.6	Before treatment	2.98	2.18	0.62	1.48	7	14	10	2	0	0	0	After treatment	5	10	9	4	0	0	0
S194	81-90	26.93	4.42	Before treatment	4.42	1.49	1.41	2.56	14	16	3	0	0	0	0	After treatment	2	11	14	6	0	0	0
S195	41-50	27.73	7.08	Before treatment	5.28	1.72	2.14	2.92	23	36	3	0	0	0	0	After treatment	66	22	0	0	0	0	0
S196	61-70	25.63	3.71	Before treatment	6.91	5.94	0.69	3.06	14	19	21	22	16	5	0	After treatment	36	25	5	0	0	0	0
S197	51-60	21.88	8.04	Before treatment	6.24	0.99	1.74	3.65	42	14	3	1	0	0	0	After treatment	34	10	0	0	0	0	0
S198	41-50	19.53	3.91	Before treatment	4.08	0.57	1.7	1.78	31	25	8	3	0	0	0	After treatment	34	18	5	0	0	0	0
S199	51-60	22.68	7.46	Before treatment	4.4	1.24	1.47	2.43	35	21	7	1	0	0	0	After treatment	32	22	9	0	0	0	0
S200	51-60	24.34	5.62	Before treatment	5.3	1.55	1.22	3.64	34	39	13	0	0	0	0	After treatment	28	25	7	0	0	0	0
S201	51-60	26.23	7.66	Before treatment	4.2	2.16	0.77	2.89	27	18	4	0	0	0	0	After treatment	28	15	4	0	0	0	0
S202	61-70	25.39	4.73	Before treatment	5.06	1.41	1.39	3.41	42	34	4	0	0	0	0	After treatment	26	12	0	0	0	0	0
S203	61-70	28.13	5.85	Before treatment	4.73	1.35	0.92	3.44	37	27	4	0	0	0	0	After treatment	26	18	5	0	0	0	0
S204	51-60	21.48	7.75	Before treatment	5.74	1.33	1.45	3.82	36	32	10	1	0	0	0	After treatment	26	18	4	2	0	0	0
S205	61-70	32.39	8.97	Before treatment	4.32	2.03	1.86	2.2	30	25	7	0	0	0	0	After treatment	26	25	6	0	0	0	0
S206	61-70	22.86	14.19	Before treatment	4.5	1.09	1.51	2.79	29	35	14	0	0	0	0	After treatment	26	20	6	0	0	0	0
S207	71-80	33.3	7.67	Before treatment	4.95	2.21	1.58	2.9	25	34	11	0	0	0	0	After treatment	26	15	5	2	1	0	0
S208	51-60	24.03	5.89	Before treatment	3.4	2.98	0.74	1.36	49	19	6	3	0	0	0	After treatment	25	12	1	0	0	0	0
S209	81-90	63.87	5.3	Before treatment	4.42	1.2	1.17	2.71	41	24	7	0	0	0	0	After treatment	25	10	4	0	0	0	0
S210	41-50	22.48	6.59	Before treatment	5.46	1.1	1.56	3.74	39	30	9	0	0	0	0	After treatment	25	20	3	0	0	0	0
S211	61-70	26.67	5.14	Before treatment	4.49	1.58	1.48	2.79	39	26	6	0	0	0	0	After treatment	25	15	8	0	0	0	0
S212	51-60	25.61	13.45	Before treatment	6.01	1.04	1.54	3.74	38	42	13	3	0	0	0	After treatment	25	16	8	0	0	0	0
S213	51-60	22.48	6.32	Before treatment	6.2	1.72	1.71	3.65	38	15	2	0	0	0	0	After treatment	25	22	3	0	0	0	0
S214	71-80	24.49	4.84	Before treatment	5.25	128	1.39	3.63	34	38	4	0	0	0	0	After treatment	25	23	5	0	0	0	0
S215	51-60	27.61	3.48	Before treatment	4.47	0.6	1.93	2.32	32	39	12	2	0	0	0	After treatment	25	30	12	2	0	0	0
S216	51-60	23.44	7.35	Before treatment	6.87	2.21	1.54	4.2	31	37	26	14	3	0	0	After treatment	25	20	4	0	0	0	0
S217	71-80	25.25	8.67	Before treatment	4.29	1.02	1.27	2.68	30	22	6	1	0	0	0	After treatment	25	15	12	0	0	0	0
S218	71-80	25.06	6.5	Before treatment	5.25	1.43	1.95	2.85	29	20	3	0	0	0	0	After treatment	25	20	4	0	0	0	0
S219	41-50	32.81	7.6	Before treatment	3.37	1.36	0.94	2.12	26	28	5	0	0	0	0	After treatment	25	22	7	0	0	0	0
S220	51-60	30.48	12.1	Before treatment	7.04	1.88	1.4	4.94	23	27	23	13	0	0	0	After treatment	25	24	10	0	0	0	0
S221	61-70	30.82	6.12	Before treatment	3.43	1.26	1.86	1.11	13	22	6	0	0	0	0	After treatment	25	13	2	0	0	0	0
S222	51-60	24.89	9.53	Before treatment	5.84	1.64	1.32	3.8	33	40	22	3	0	0	0	After treatment	24	29	6	1	0	0	0
S223	61-70	25.39	7.36	Before treatment	4.39	1.29	1.35	2.54	29	27	7	0	0	0	0	After treatment	24	15	5	0	0	0	0
S224	61-70	22.66	6.54	Before treatment	4.22	0.72	1.88	1.84	26	32	11	0	0	0	0	After treatment	24	15	6	0	0	0	0
S225	31-40	17.04	13.42	Before treatment	3.37	1.56	0.66	2.33	25	20	6	2	0	0	0	After treatment	24	18	4	1	0	0	0
S226	41-50	27	4.78	Before treatment	5.87	2.3	1.24	3.68	19	25	23	10	0	0	0	After treatment	24	24	11	2	0	0	0
S227	51-60	21.93	12.35	Before treatment	4.32	0.81	1.77	2.33	32	15	4	0	0	0	0	After treatment	23	19	7	3	2	0	0
S228	81-90	25.51	8.26	Before treatment	3.03	2.21	0.52	1.59	6	12	10	6	0	0	0	After treatment	23	15	9	0	0	0	0
S229	51-60	22.31	7.15	Before treatment	5.38	1.54	1.26	3.51	23	25	22	19	6	0	0	After treatment	22	16	1	0	0	0	0
S230	81-90	27.34	5.65	Before treatment	4.61	1.19	1.25	2.99	37	34	7	0	0	0	0	After treatment	21	14	5	0	0	0	0
S231	81-90	24.22	5.3	Before treatment	4.41	0.49	1.45	2.56	35	20	2	0	0	0	0	After treatment	21	15	1	0	0	0	0
S232	51-60	26.04	9.54	Before treatment	5.39	1.2	1.64	3.3	35	41	20	0	0	0	0	After treatment	21	14	3	0	0	0	0
S233	71-80	24.97	5.91	Before treatment	4	1.15	1.16	2.6	24	27	12	4	1	0	0	After treatment	21	14	8	2	0	0	0
S234	51-60	27.92	8.4	Before treatment	6.4	6.08	1.21	2.65	9	11	13	11	1	0	0	After treatment	21	24	12	1	0	0	0
S235	51-60	31.23	11.85	Before treatment	4.12	1.84	0.71	2.69	41	32	8	0	0	0	0	After treatment	20	15	2	0	0	0	0
S236	51-60	24.22	6.19	Before treatment	4.9	1.25	1.51	2.62	38	40	19	2	0	0	0	After treatment	20	19	4	0	0	0	0
S237	51-60	23.24	2.74	Before treatment	4.09	0.96	1.13	2.58	29	31	8	0	0	0	0	After treatment	20	23	8	0	0	0	0
S238	71-80	24.03	8.98	Before treatment	3.61	0.75	1.31	1.83	25	16	4	0	0	0	0	After treatment	20	12	1	0	0	0	0
S239	61-70	23.44	11.83	Before treatment	2	2.93	1	2.66	25	32	15	4	0	0	0	After treatment	20	21	12	1	0	0	0
S240	61-70	24.03	8.01	Before treatment	4.61	2.58	1.35	2.79	25	29	13	5	3	0	0	After treatment	20	23	12	3	0	0	0
S241	61-70	28.93	6.05	Before treatment	5.74	2.15	1.42	3.25	24	26	16	6	0	0	0	After treatment	20	15	7	0	0	0	0
S242	61-70	23.44	4.56	Before treatment	4.42	1.27	1.57	2.09	24	44	14	1	0	0	0	After treatment	20	25	10	2	0	0	0
S243	41-50	29.37	13.89	Before treatment	5.21	4.84	0.83	3.01	23	23	13	5	0	0	0	After treatment	20	18	13	0	0	0	0
S244	61-70	21.48	8.87	Before treatment	4.26	1.29	1.31	2.2	22	27	19	6	0	0	0	After treatment	20	25	14	1	0	0	0
S245	51-60	25.39	11.55	Before treatment	4.07	1.6	1.38	1.91	21	23	6	2	0	0	0	After treatment	20	18	5	0	0	0	0
S246	61-70	23.81	10.07	Before treatment	3.66	0.96	1.26	2.04	21	27	5	0	0	0	0	After treatment	20	15	5	0	0	0	0
S247	51-60	23.44	7.52	Before treatment	5.64	2.87	1.44	3.05	19	17	11	5	0	0	0	After treatment	20	15	6	0	0	0	0
S248	41-50	33.32	10.39	Before treatment	4.91	4.21	0.86	2.53	16	16	14	8	2	0	0	After treatment	20	19	8	2	0	0	0
S249	31-40	28.69	5.63	Before treatment	4.33	1.56	0.88	2.89	16	30	24	9	0	0	0	After treatment	20	15	4	0	0	0	0
S250	61-70	26.95	9.27	Before treatment	6.45	7.81	0.68	2.55	4	0	0	6	7	0	0	After treatment	20	24	16	7	0	0	0
S251	61-70	22.77	12.33	Before treatment	4.38	0.71	1.8	1.79	29	28	14	5	0	0	0	After treatment	19	20	3	1	0	0	0
S252	71-80	30.48	15.12	Before treatment	5.42	2.62	1.18	3.19	22	40	29	6	0	0	0	After treatment	19	23	8	0	0	0	0
S253	51-60	21.37	4.59	Before treatment	4	0.9	1.29	2.15	21	23	8	0	0	0	0	After treatment	19	20	6	0	0	0	0
S254	41-50	32.46	8.45	Before treatment	5.3	1.3	1.48	2.74	19	25	20	11	0	0	0	After treatment	19	25	20	11	0	0	0
S255	51-60	29.14	7.13	Before treatment	5.49	2.67	1.36	3.6	25	32	16	3	0	0	0	After treatment	18	20	5	0	0	0	0
S256	61-70	23.44	6.66	Before treatment	4	1.48	1.29	2.13	20	18	5	0	0	0	0	After treatment	18	13	2	0	0	0	0
S257	71-80	25.15	5.47	Before treatment	5.57	2.05	1.14	3.73	18	25	10	2	0	0	0	After treatment	18	20	8	0	0	0	0
S258	61-70	32.05	3.95	Before treatment	4.42	2.17	1.25	2.18	15	19	9	0	0	0	0	After treatment	18	15	5	0	0	0	0
S259	61-70	27.06	6.39	Before treatment	3.53	0.83	1.3	1.62	15	37	13	3	0	0	0	After treatment	18	20	8	0	0	0	0
S260	51-60	42.25	9.33	Before treatment	5.64	2.52	1.33	3.54	15	20	19	12	0	0	0	After treatment	17	24	8	0	0	0	0
S261	61-70	24.61	13.14	Before treatment	5.01	1.79	1.04	3.09	22	25	21	7	0	0	0	After treatment	16	18	10	2	0	0	0
S262	51-60	22.66	8.39	Before treatment	4.9	1.98	1.13	2.7	22	31	20	4	0	0	0	After treatment	16	20	8	0	0	0	0
S263	71-80	33.2	6.85	Before treatment	3.8	1.77	1.41	1.8	15	20	9	1	0	0	0	After treatment	16	13	4	0	0	0	0
S264	51-60	26.67	12.84	Before treatment	5.67	1.89	1.52	3.39	14	16	6	1	0	0	0	After treatment	16	12	5	0	0	0	0
S265	41-50	22.83	4.54	Before treatment	5.05	0.72	1.8	2.78	44	20	2	0	0	0	0	After treatment	15	12	1	0	0	0	0
S266	71-80	25.4	7.74	Before treatment	5.38	0.96	1.48	3.05	28	22	4	0	0	0	0	After treatment	15	10	0	0	0	0	0
S267	71-80	22.89	4.45	Before treatment	4.08	1.19	1.28	2.64	26	30	14	1	0	0	0	After treatment	15	17	6	0	0	0	0
S268	61-70	21.37	5.2	Before treatment	4.5	0.98	1.74	2.29	24	30	13	1	0	0	0	After treatment	15	20	13	5	0	0	0
S269	61-70	27.74	5	Before treatment	3.93	2.1	0.94	2.56	24	30	18	5	0	0	0	After treatment	15	12	5	0	0	0	0
S270	41-50	23.62	13.4	Before treatment	6.12	2.69	1.39	3.51	23	23	18	5	0	0	0	After treatment	15	14	8	0	0	0	0
S271	41-50	20.7	16.07	Before treatment	4.81	1.43	0.99	3.2	22	26	19	10	3	0	0	After treatment	15	12	5	0	0	0	0
S272	61-70	22.8	7.47	Before treatment	2.94	1.2	1.16	1.28	20	16	1	0	0	0	0	After treatment	15	10	0	0	0	0	0
S273	71-80	28.89	5.61	Before treatment	5.52	2.38	1.13	3.51	20	29	23	14	0	0	0	After treatment	15	25	10	0	0	0	0
S274	61-70	17.9	5.08	Before treatment	4.59	1.85	1.23	2.31	20	28	22	12	3	0	0	After treatment	15	14	6	0	0	0	0
S275	61-70	23.44	7.88	Before treatment	4.72	2.38	1.01	2.75	19	17	13	13	8	0	0	After treatment	15	12	8	1	0	0	0
S276	41-50	23.73	7.68	Before treatment	4.64	1.99	1.18	3.08	18	22	19	9	0	0	0	After treatment	15	12	6	0	0	0	0
S277	81-90	25.39	4.84	Before treatment	3.93	1.33	1.04	2.5	18	28	16	3	0	0	0	After treatment	15	12	10	1	0	0	0
S278	61-70	24.06	5.2	Before treatment	4	1.04	1.21	2.29	18	28	22	7	0	0	0	After treatment	15	12	9	1	0	0	0
S279	61-70	26.04	4.66	Before treatment	3.68	1.9	1.3	1.72	18	27	14	1	0	0	0	After treatment	15	25	10	3	0	0	0
S280	81-90	24.44	5.91	Before treatment	3.66	1.54	0.89	2.12	18	23	10	1	0	0	0	After treatment	15	16	8	0	0	0	0
S281	71-80	20.76	16.98	Before treatment	4.53	1.23	0.88	3.26	18	27	25	16	6	0	0	After treatment	15	12	6	1	0	0	0
S282	61-70	30.7	12.01	Before treatment	3.94	2.89	0.9	2.07	17	21	15	6	0	0	0	After treatment	15	12	10	2	0	0	0
S283	71-80	25.39	4.95	Before treatment	4.86	1.11	1.46	2.69	17	29	19	8	2	0	0	After treatment	15	20	12	2	0	0	0
S284	71-80	25.39	8.52	Before treatment	4.31	2.43	0.91	2.79	16	20	15	7	0	0	0	After treatment	15	16	7	1	0	0	0
S285	51-60	27.94	5.89	Before treatment	3.93	1.94	0.93	2.47	16	19	13	4	0	0	0	After treatment	15	15	9	3	0	0	0
S286	61-70	25.48	5.68	Before treatment	5.4	2.51	1.01	3.27	15	18	15	13	5	0	0	After treatment	15	16	6	1	0	0	0
S287	51-60	24.75	6.92	Before treatment	3.53	1.57	1.05	2.04	15	11	2	0	0	0	0	After treatment	15	9	4	0	0	0	0
S288	51-60	24.56	8.9	Before treatment	4.94	2.29	1.04	2.84	14	23	17	6	0	0	0	After treatment	15	14	9	1	0	0	0
S289	51-60	29.04	6.12	Before treatment	3.37	0.46	1.19	1.6	14	17	8	2	0	0	0	After treatment	15	10	6	0	0	0	0
S290	81-90	33.33	4.89	Before treatment	3.52	1.12	1.08	1.95	13	18	12	3	0	0	0	After treatment	15	12	10	0	0	0	0
S291	71-80	23.15	5.41	Before treatment	5.99	4.47	1.13	3.45	12	12	12	11	1	0	0	After treatment	15	20	10	0	0	0	0
S292	51-60	20.69	12.35	Before treatment	3.68	1.56	1.16	2.1	11	17	11	2	0	0	0	After treatment	15	12	4	1	0	0	0
S293	81-90	25.78	15.33	Before treatment	4.3	2.4	1	2.1	10	13	14	10	1	0	0	After treatment	15	13	5	0	0	0	0
S294	51-60	28.01	13.27	Before treatment	4.52	3.67	0.84	2.25	8	13	13	8	0	0	0	After treatment	15	11	2	0	0	0	0
S295	61-70	30.83	11.69	Before treatment	6.47	4.76	1.18	3.77	8	12	18	21	8	0	0	After treatment	15	17	8	11	0	0	0
S296	61-70	36.51	7.41	Before treatment	2.94	1.25	1.16	0.96	7	6	4	1	0	0	0	After treatment	15	12	5	0	0	0	0
S297	81-90	20.7	8.25	Before treatment	2.61	2.83	0.57	1.29	4	5	6	5	0	0	0	After treatment	15	12	0	0	0	0	0
S298	41-50	23.44	5.05	Before treatment	6.44	1.53	1.46	3.91	25	44	18	3	0	0	0	After treatment	14	23	7	0	0	0	0
S299	61-70	23.81	7.73	Before treatment	4.67	1.9	1.1	2.77	22	22	10	3	0	0	0	After treatment	14	20	6	0	0	0	0
S300	61-70	33.29	4.78	Before treatment	4.17	1.11	1.04	2.31	21	28	11	0	0	0	0	After treatment	14	6	0	0	0	0	0
S301	61-70	31.25	12.54	Before treatment	4.26	1.24	1.27	2.44	19	30	25	12	1	0	0	After treatment	14	21	15	3	0	0	0
S302	61-70	23.88	4.49	Before treatment	3.11	1.1	1.29	1.56	17	18	6	1	0	0	0	After treatment	14	8	1	0	0	0	0
S303	51-60	27.61	6.25	Before treatment	5.35	2.04	0.99	3.55	15	11	3	0	1	0	0	After treatment	14	10	3	0	0	0	0
S304	51-60	25.72	12.83	Before treatment	3.29	3.1	0.92	1.17	14	17	7	1	0	0	0	After treatment	14	13	6	0	0	0	0
S305	41-50	26.35	10.95	Before treatment	5.83	2.13	1.45	2.92	14	18	15	17	13	3	0	After treatment	14	15	10	2	0	0	0
S306	71-80	21.21	19.63	Before treatment	3.1	1.14	0.87	1.5	13	11	3	0	0	0	0	After treatment	14	16	23	4	0	0	0
S307	61-70	25.71	9.04	Before treatment	3.96	1.73	1.18	2.13	10	14	16	11	2	0	0	After treatment	14	12	15	4	0	0	0
S308	61-70	26.67	8.66	Before treatment	4.1	2.31	0.82	2.53	15	16	7	1	0	0	0	After treatment	13	15	5	0	0	0	0
S309	41-50	27.68	8.89	Before treatment	6.7	4.86	1.11	3.29	13	14	13	14	9	0	0	After treatment	13	17	14	4	0	0	0
S310	51-60	23.53	11.03	Before treatment	3.93	0.89	1.04	1.47	12	25	31	8	0	0	0	After treatment	13	27	6	0	0	0	0
S311	51-60	24.67	6.06	Before treatment	7.24	1.18	1.48	4.62	11	18	27	26	8	0	0	After treatment	13	27	19	4	0	0	0
S312	61-70	23.46	4.42	Before treatment	4.3	3.2	1.1	2.1	17	14	3	0	0	0	0	After treatment	12	5	0	0	0	0	0
S313	51-60	25.48	6.52	Before treatment	5.47	2.56	1.1	3.07	17	12	11	13	5	0	0	After treatment	12	10	2	0	0	0	0
S314	61-70	29.3	4.77	Before treatment	4.97	1.98	1.37	3.2	16	16	8	2	0	0	0	After treatment	12	10	6	1	0	0	0
S315	31-40	31.25	9.68	Before treatment	4.94	5.58	1.12	2.13	14	17	9	0	0	0	0	After treatment	12	5	0	0	0	0	0
S316	81-90	24.44	4.16	Before treatment	2.82	1.49	0.92	1.3	13	25	11	3	0	0	0	After treatment	12	15	9	0	0	0	0
S317	71-80	28.19	9.57	Before treatment	5.7	4.72	1.46	1.84	12	19	20	12	0	0	0	After treatment	12	8	5	0	0	0	0
S318	81-90	24.56	8.28	Before treatment	2.71	1.25	106	1.15	7	23	9	2	0	0	0	After treatment	12	15	8	0	0	0	0
S319	71-80	25.1	4.55	Before treatment	6.23	5.07	0.95	2.77	7	11	15	18	12	0	0	After treatment	12	15	5	1	0	0	0
S320	71-80	27.55	13.56	Before treatment	3.96	3.08	0.69	1.98	5	6	8	9	1	0	0	After treatment	12	10	5	0	0	0	0
S321	51-60	24.89	7.41	Before treatment	3.45	1.43	1.03	1.96	11	15	2	0	0	0	0	After treatment	11	12	2	0	0	0	0
S322	81-90	26.99	7.34	Before treatment	5.46	3.63	1.03	3.04	11	17	13	14	8	0	0	After treatment	11	12	6	0	0	0	0
S323	61-70	24.61	8.85	Before treatment	3.67	1.53	0.94	2.22	11	21	16	5	0	0	0	After treatment	11	11	3	0	0	0	0
S324	61-70	28.01	10.11	Before treatment	4.03	3	0.85	1.67	11	14	3	0	0	0	0	After treatment	11	11	5	1	0	0	0
S325	61-70	23.98	5.93	Before treatment	3.81	1.8	0.92	2.06	10	14	8	2	0	0	0	After treatment	11	22	6	1	0	0	0
S326	61-70	19.15	7.34	Before treatment	5.06	1.2	1.39	3.2	27	30	16	5	0	0	0	After treatment	10	17	19	14	0	0	0
S327	51-60	27.05	5.02	Before treatment	3.38	1.51	1.06	1.68	12	16	9	3	1	0	0	After treatment	10	13	6	1	0	0	0
S328	61-70	25.34	6.66	Before treatment	6.57	3.35	1.18	4.02	10	13	14	14	5	0	0	After treatment	10	12	13	1	0	0	0
S329	71-80	22.58	18.22	Before treatment	3.43	2.28	0.83	1.67	10	13	5	0	0	0	0	After treatment	10	9	5	0	0	0	0
S330	41-50	25.59	9.59	Before treatment	5.15	3.64	1.45	2.53	9	10	9	3	0	0	0	After treatment	10	8	1	0	0	0	0
S331	71-80	30.43	5.85	Before treatment	3.41	1.23	1.48	1.29	9	11	6	1	0	0	0	After treatment	10	10	6	0	0	0	0
S332	71-80	27.06	7.35	Before treatment	3.63	1.83	1.36	1.82	8	12	9	1	0	0	0	After treatment	10	6	0	0	0	0	0
S333	61-70	23.59	9.94	Before treatment	4.57	2.59	0.71	2.75	8	11	12	13	14	6	2	After treatment	10	11	8	0	0	0	0
S334	61-70	23.05	10.9	Before treatment	5.32	2.36	2.2	2.27	21	21	14	5	0	0	0	After treatment	9	12	2	0	0	0	0
S335	71-80	30.08	7.08	Before treatment	3.46	1.51	1.23	1.88	15	19	8	0	0	0	0	After treatment	9	11	5	1	0	0	0
S336	41-50	26.45	9.87	Before treatment	4.84	2.95	1.14	2.61	11	14	10	5	0	0	0	After treatment	9	7	2	0	0	0	0
S337	61-70	24.75	5.13	Before treatment	3.05	1.56	1.13	1.71	11	21	11	4	2	0	0	After treatment	9	6	2	0	0	0	0
S338	51-60	20.55	5	Before treatment	4.1	1.26	1.26	1.58	10	12	10	5	0	0	0	After treatment	9	12	3	0	0	0	0
S339	51-60	23.92	4.31	Before treatment	4.82	2.04	0.84	2.98	9	10	9	12	2	0	0	After treatment	9	10	7	1	0	0	0
S340	61-70	26.9	7.27	Before treatment	2.54	1.22	1	1.17	9	11	5	0	0	0	0	After treatment	9	10	5	0	0	0	0
S341	41-50	21.64	14.27	Before treatment	5.94	3.27	0.82	3.31	6	5	6	12	9	0	0	After treatment	9	10	11	1	0	0	0
S342	71-80	28.58	7.59	Before treatment	3.34	1.36	1.08	1.74	6	16	15	6	0	0	0	After treatment	9	12	10	1	0	0	0
S343	51-60	27.55	10.16	Before treatment	4.37	2.82	1.01	2.34	5	10	10	9	1	0	0	After treatment	9	12	10	4	0	0	0
S344	71-80	26.56	3.38	Before treatment	3.91	1.75	1.25	1.95	15	20	3	0	0	0	0	After treatment	8	9	3	0	0	0	0
S345	71-80	20.2	4.75	Before treatment	3.14	2.05	0.66	1.65	7	7	5	6	3	1	0	After treatment	8	6	3	0	0	0	0
S346	51-60	22.32	7.44	Before treatment	5.13	2.61	0.99	3.13	21	26	17	6	0	0	0	After treatment	7	12	7	1	0	0	0
S347	61-70	26.05	5.81	Before treatment	6.45	2.69	1.17	4.4	23	22	20	11	0	0	0	After treatment	6	7	6	9	7	0	0
S348	61-70	29.03	12.02	Before treatment	5.86	5.37	0.83	2.69	8	8	8	6	0	0	0	After treatment	6	9	8	0	0	0	0
S349	71-80	31.25	8.23	Before treatment	3.65	1.26	0.9	1.59	13	24	12	3	0	0	0	After treatment	5	14	12	1	0	0	0
S350	51-60	27.55	9.73	Before treatment	6.19	5.75	2.12	2.97	8	8	5	4	0	0	0	After treatment	5	6	1	0	0	0	0
S351	71-80	19.59	3.37	Before treatment	3.94	1.38	1.37	1.78	7	16	11	4	0	0	0	After treatment	5	8	6	0	0	0	0
S352	71-80	32.35	6.82	Before treatment	4.5	2.86	0.99	2.58	13	19	19	12	2	0	0	After treatment	3	25	33	11	0	0	0
