# Supplementary material for: MassARRAY multigene screening combined with LDL-C and sdLDL-C detection for more favorable outcomes in type 2 diabetes mellitus therapy
Source: BMC Med Genomics. 2021 Mar 17;14:83. doi: 10.1186/s12920-021-00937-8 (PMC7972339; doi:10.1186/s12920-021-00937-8)
Supplement: Supplementary file 2 — Additional file 2. Gene polymorphisms result of our cohort. Gene polymorphism data of patients at baseline timing [file 12920_2021_937_MOESM2_ESM.xlsx]

## Sheet: 2021.02.04 Additional file 2_Ge
Supplementary Materials 2: MassARRAY multigene screening combined with LDL-C and sdLDL-C detection for more favorable outcomes in type 2 diabetes mellitus therapy Yong Tian1, Junhong Wang1, Yanxiao Liu1, Xiangguang Luo2, Ziying Yao2, Xinjun Wang2,4, Yuanyuan Zhang5, Cheng Xu2* and Xiaoyu Zhao2,3* 1 Department of endocrinology and metabolism, Pingdingshan People’s Hospital No.1, Pingdingshan, Chin…
Patients	rs2032582	rs7412	rs429358	rs708272	rs1057910	rs17238540	rs17244841	rs2276307	rs1935349	rs20455	rs4149056
Sample 1	CC	CC	TT	GA	AA	TT	AA	GG	CC	AG	TT
Sample 2	CC	CC	TT	AA	AA	TT	AA	GA	CT	AA	TT
Sample 3	CC	CC	TT	GG	AA	TT	AA	AA	CT	AG	TT
Sample 4	TC	CC	TC	AA	AC	TT	AA	AA	CT	AA	TT
Sample 5	TC	CT	TT	GG	AA	TT	AA	AA	CC	AA	TT
Sample 6	TC	CC	TT	GA	AA	TT	AA	GG	CT	AA	TC
Sample 7	TC	TC	TT	GG	AC	TT	AA	GA	CT	AG	TT
Sample 8	TC	CC	TT	GG	AA	TT	AA	AA	TT	AG	TT
Sample 9	TC	CC	TT	AA	AA	TT	AA	AA	CT	AA	TT
Sample 10	TT	CC	TT	GG	AA	TT	AA	GA	CC	AA	TT
Sample 11	TC	CC	TT	GG	AA	TT	AA	GA	CC	GG	TT
Sample 12	TC	CC	TT	GG	AA	TT	AA	AA	CT	AG	TC
Sample 13	TT	CC	CT	GG	AA	TT	AA	AA	CT	GG	TT
Sample 14	CC	CC	TT	GA	AA	TT	AA	AA	CT	AA	TT
Sample 15	CC	CC	TT	GA	AA	TT	AA	AA	CT	AG	TT
Sample 16	TC	CC	TT	GA	AA	TT	AA	GG	CC	AG	TC
Sample 17	TT	CC	TT	GA	AC	TT	AA	AA	CC	AA	TT
Sample 18	CC	CC	TT	GA	AA	TT	AA	AA	CC	AA	TC
Sample 19	TT	CC	TC	GG	AA	TT	AA	AA	CC	AA	TT
Sample 20	TC	TC	TT	GA	AA	TT	AA	AA	CC	AG	TT
Sample 21	CC	CC	TT	GA	AA	TT	AA	GA	CC	AG	TC
Sample 22	TC	CC	TT	GA	AA	TT	AA	AA	CC	GG	TT
Sample 23	TC	CC	TT	GA	AA	TT	AA	AA	TT	GG	CC
Sample 24	TC	CC	TT	GG	AA	TT	AA	GA	CT	GG	TT
Sample 25	TT	CC	TC	GA	AA	TT	AA	AA	TT	AG	TT
Sample 26	TT	CC	TT	AA	AA	TT	AA	GA	CT	AG	TT
Sample 27	CC	CC	TT	GG	AA	TT	AA	AA	CC	AG	TT
Sample 28	CC	CC	TT	GA	AA	TT	AA	AA	CT	AA	TT
Sample 29	TT	CC	TC	GG	AA	TT	AA	AA	CC	AA	TC
Sample 30	TC	CC	TT	AA	AA	TT	AA	GA	CC	GG	CC
Sample 31	TC	CC	TT	GA	AA	TT	AA	AA	CT	AG	TT
Sample 32	TC	CC	TT	GG	AA	TT	AA	GA	CT	AG	TC
Sample 33	CC	CC	TT	GG	AA	TT	AA	AA	CC	AA	TT
Sample 34	CC	CC	TT	GA	AA	TT	AA	AA	CT	AA	TT
Sample 35	CC	CC	TC	AA	AA	TT	AA	AA	CT	AG	TT
Sample 36	TC	CC	TC	GA	AA	TT	AA	AA	CC	AA	TT
Sample 37	TC	CC	TC	GG	AA	TT	AT	GA	CC	AA	CC
Sample 38	TC	CC	CC	AA	AA	TT	AA	AA	CT	AA	TT
Sample 39	CC	CC	TT	GG	AA	TT	AA	GA	CC	AA	TC
Sample 40	CC	CC	TT	AA	AA	TT	AA	AA	CC	GG	TT
Sample 41	TT	CC	TT	AA	AA	TT	AA	GA	TT	AG	TT
Sample 42	TC	TC	TT	AA	AA	TT	AA	AA	CC	AA	TT
Sample 43	TT	CC	TT	GA	AA	TT	AA	GA	CC	AG	CC
Sample 44	TC	CC	TT	GG	AC	TT	AA	AA	CC	AG	TC
Sample 45	TC	CC	TC	GA	AA	TT	AA	AA	CC	GG	TT
Sample 46	TT	CC	TT	GG	AA	TT	AA	GA	CC	AG	TT
Sample 47	TC	CC	TT	GA	AA	TT	AA	AA	CT	AA	CC
Sample 48	CT	CC	TT	AA	AA	TT	AA	AA	TC	GA	TT
Sample 49	CT	CC	CT	GA	AA	TT	AA	AG	TC	GA	TC
Sample 50	CT	CC	TT	GG	AA	TT	AA	AA	CC	GA	TT
Sample 51	CT	CC	TT	GA	CA	TT	AA	AA	CC	GA	TT
Sample 52	CT	CC	TT	AA	AA	TT	AA	AA	CC	GA	TT
Sample 53	TT	CC	TT	GG	AA	TT	AA	AG	CC	GA	TT
Sample 54	CC	CC	TT	GA	AA	TT	AA	AA	CC	GA	TT
Sample 55	CC	CC	TT	GG	AA	TT	AA	AA	CC	AA	TT
Sample 56	TT	CC	CT	GG	CA	TT	AA	AA	CC	GA	TT
Sample 57	CT	CC	CT	GA	AA	TT	AA	AA	TC	GG	TT
Sample 58	CT	CC	TT	GA	AA	TT	TA	AA	CC	GA	TT
Sample 59	CC	CC	TT	GG	AA	TT	AA	AA	CC	GA	TT
Sample 60	CC	CT	TT	GA	AA	TT	AA	AG	CC	GA	TT
Sample 61	CC	CC	TT	GA	AA	TT	AA	AA	TC	GA	TT
Sample 62	CT	CT	TT	GG	AA	TT	AA	AG	CC	GA	TT
Sample 63	CT	CT	TT	GG	AA	TT	AA	AA	CC	GA	TT
Sample 64	CC	CT	TT	GA	AA	TT	AA	AA	TC	GG	TT
Sample 65	CT	CC	TT	GG	AA	TT	AA	AA	CC	GG	TC
Sample 66	TT	CC	TT	GA	AA	TT	AA	AA	TC	GG	TC
Sample 67	CT	CC	TT	GG	AA	TT	AA	AG	TC	GA	TT
Sample 68	CT	CC	TT	GA	AA	TT	AA	AA	CC	AA	CC
Sample 69	CT	CT	TT	AA	CA	TT	AA	AG	CC	GA	TC
Sample 70	CT	CC	TT	GG	AA	TT	AA	AG	TC	GG	TC
Sample 71	CT	CT	CT	AA	CA	TT	AA	AA	CC	AA	CC
Sample 72	CT	CC	TT	GA	AA	TT	AA	AA	TC	GG	TT
Sample 73	CT	CT	TT	GA	AA	TT	TA	AA	TC	GG	TT
Sample 74	CT	CC	TT	GA	AA	TT	AA	AA	TC	AA	TT
Sample 75	CT	CC	TT	GA	AA	TT	AA	AG	CC	GG	TT
Sample 76	CC	CC	TT	GG	AA	TT	AA	AA	CC	GA	TT
Sample 77	CT	CC	TT	GA	AA	TT	AA	AA	CC	GA	TT
Sample 78	TC	CC	CC	GA	AA	TG	AA	GG	CC	AA	TT
